# Supplementary material for: Evaluation of the Accuracy of Cr and BUN Using the ABL90 FLEX PLUS Blood Gas Analyzer and the Equivalence of Candidate Specimens for Assessment of Renal Function
Source: J Clin Med. 2023 Mar 1;12(5):1940. doi: 10.3390/jcm12051940 (PMC10003958; doi:10.3390/jcm12051940)
Supplement: Supplementary file 1 [file jcm-12-01940-s001.zip]

Archive with 1 entries (1 files):
- jcm-2193491-supplementary.pdf
